# Supplementary material for: Dynamics of the Novel Cardiac Biomarkers sST2, H-FABP, GDF-15 and suPAR in HFrEF Patients Undergoing Heart Failure Therapy, a Pilot Study
Source: J Clin Med. 2025 Aug 11;14(16):5668. doi: 10.3390/jcm14165668 (PMC12386204; doi:10.3390/jcm14165668)
Supplement: Supplementary file 1 [file jcm-14-05668-s001.zip]

Archive with 1 entries (1 files):
- jcm-3752780-supplementary.pdf
